# Supplementary material for: Characteristics of sleep/wake problems and delivery outcomes among pregnant Japanese women without gestational complications
Source: BMC Pregnancy Childbirth. 2020 Mar 20;20:179. doi: 10.1186/s12884-020-02868-1 (PMC7082997; doi:10.1186/s12884-020-02868-1)
Supplement: Supplementary file 1 — Additional file 1. Data file. [file 12884_2020_2868_MOESM1_ESM.csv]

ID	course	age	BW_pre	BW	Height	BWG_0_24	BWG_0_37	BWG_24_37	BMI_pre	BMI	BWG_rate_24	BWG_rate_37	BWG_rate_24_37	BMI_3	number_of_pregnancy	parity	OGTT_0	OGTT_60	TIB_wd	TIB_fd	SL	TGU_wd	TGU_fd	TSTwd	TSTfd	TBTwd	TBTfd	Sewd	Sefd	TtoS_wd	TtoS_fd	MST_wd	MST_fd	MST_wdt	MST_fdt	SJL	SJL_Ab	cMSTt	Chronotype	cMST	snore	s_apnea	C1	C1_2	C2	C2_2	C3_wd	C3_fd	C3_wd_2
1	24W	30's	38	42.9	150	4.9	9	4.1	16.9	19.1	12.895	23.684	9.557	<18.5	2	1	86	NA	23:30	23:30	30	6:00	6:00	5.5	5.5	6.5	6.5	84.6	84.6	0:00	0:00	3:00	3:00	0.125	0.125	0	0	0.125	morning	3:00	0	0	2	1	2	1	2	2	1
2	24W	20's	68	79.3	167	11.3	17	5.7	24.4	28.4	16.618	25	7.188	18.5-25	4	2	76	115	23:00	0:00	10	6:00	7:00	7	7	7	7	100	100	23:10	0:10	3:25	3:25	0.1424	0.1424	0	0	0.1424	morning	3:25	0	0	1	0	0	0	1	1	0
3	24W	20's	56	58.5	157	2.5	10	7.5	22.7	23.7	4.464	17.857	12.821	18.5-25	2	1	108	135	22:00	22:00	10	6:30	7:30	8	9	8.5	9.5	94.1	94.7	22:10	22:10	4:10	4:40	0.1736	0.1944	30	30	0.184	evening	4:25	1	0	1	0	0	0	0	0	0
4	24W	30's	52	58.4	155	6.4	11	4.6	21.6	24.3	12.308	21.154	7.877	18.5-25	2	2	75	116	23:00	23:00	15	6:30	7:30	7	8	7.5	8.5	93.3	94.1	23:15	23:15	3:37	4:07	0.151	0.1719	30	30	0.1615	intermediate	3:52	1	0	1	0	0	0	1	0	0
5	24W	20's	46.7	51.3	160	4.6	9.3	4.7	18.2	20	9.85	19.914	9.162	<18.5	1	1	63	94	23:00	23:30	45	9:15	10:00	9	8	10.2	10.5	87.8	76.2	23:45	0:15	4:45	4:52	0.1979	0.2031	8	8	0.2005	evening	4:48	0	0	1	0	3	1	0	0	0
6	24W	30's	47	53.8	158	6.8	10	3.2	18.8	21.6	14.468	21.277	5.948	18.5-25	1	1	59	90	22:30	22:30	30	6:00	8:00	7.5	9.5	7.5	9.5	100	100	23:00	23:00	3:30	4:30	0.1458	0.1875	60	60	0.1667	intermediate	4:00	2	1	1	0	2	1	0	0	0
7	24W	30's	47	54	159	7	11	4	18.6	21.4	14.894	23.404	7.407	18.5-25	5	3	74	80	23:00	23:00	10	5:00	7:00	6	7	6	8	100	87.5	23:10	23:10	2:55	3:55	0.1215	0.1632	60	60	0.1424	morning	3:25	1	0	1	0	1	0	2	1	1
8	24W	30's	87	83.2	161	-3.8	-3	0.8	33.6	32.1	-4.368	-3.448	0.962	>=25	3	2	80	129	23:00	23:00	15	6:30	9:00	7.5	10	7.5	10	100	100	23:15	23:15	3:37	4:52	0.151	0.2031	75	75	0.1771	evening	4:15	1	0	1	0	1	0	0	0	0
9	24W	20's	46	52.4	160	6.4	13.1	6.7	18	20.5	13.913	28.478	12.786	<18.5	3	2	82	91	23:30	1:00	5	6:30	9:00	7	9	7	8	100	112.5	23:35	1:05	3:27	3:57	0.1441	0.1649	30	30	0.1545	intermediate	3:42	2	0	1	0	0	0	1	0	0
10	24W	20's	50	53	148	3	6.4	3.4	22.8	24.2	6	12.8	6.415	18.5-25	0	0	83	84	1:00	1:00	40	9:00	9:00	7	8	8	8	87.5	100	1:40	1:40	3:40	3:40	0.1528	0.1528	0	0	0.1528	intermediate	3:40	0	0	2	1	3	1	1	0	0
11	24W	30's	65	74	158	9	14	5	26	29.6	13.846	21.538	6.757	>=25	0	0	82	141	23:30	23:30	10	9:00	9:00	9	9	48	9.5	18.8	94.7	23:40	23:40	4:40	4:40	0.1944	0.1944	0	0	0.1944	evening	4:40	3	2	2	1	0	0	0	0	0
12	24W	20's	46	52	163	6	9.5	3.5	17.3	19.6	13.043	20.652	6.731	<18.5	0	0	68	52	23:30	23:30	15	8:00	8:00	6.5	6.5	8.5	8.5	76.5	76.5	23:45	23:45	4:07	4:07	0.1719	0.1719	0	0	0.1719	evening	4:07	1	0	2	1	2	1	1	1	0
13	24W	30's	43	51.4	158	8.4	12.9	4.5	17.2	20.6	19.535	30	8.755	<18.5	2	1	83	89	23:00	0:00	45	7:00	8:00	7	7	8	8	87.5	87.5	23:45	0:45	3:37	3:37	0.151	0.151	0	0	0.151	intermediate	3:37	0	0	2	1	2	1	1	1	0
14	24W	20's	42.8	42.8	148	0	3.2	3.2	19.5	19.5	0	7.477	7.477	18.5-25	0	0	81	132	23:30	23:30	10	6:00	7:30	6.5	8	6.5	8	100	100	23:40	23:40	3:10	3:55	0.1319	0.1632	45	45	0.1476	morning	3:32	0	0	1	0	0	0	1	0	0
15	24W	30's	56	62	156	6	8	2	23	25.5	10.714	14.286	3.226	18.5-25	3	2	78	116	23:00	23:00	30	7:00	7:00	8	8	8	8	100	100	23:30	23:30	3:45	3:45	0.1562	0.1562	0	0	0.1562	intermediate	3:45	1	0	1	0	1	0	0	0	0
16	24W	30's	43.5	49	154	5.5	7.9	2.4	18.3	20.7	12.644	18.161	4.898	<18.5	3	0	74	96	4:00	1:00	10	10:30	10:30	6	9	6.5	9.5	92.3	94.7	4:10	1:10	3:10	4:40	0.1319	0.1944	90	90	0.1632	intermediate	3:55	3	1	1	0	0	0	2	0	1
17	24W	20's	57	66	166	9	12.8	3.8	20.7	24	15.789	22.456	5.758	18.5-25	0	0	90	116	0:30	0:30	30	7:10	10:00	6.5	9.5	6.7	9.5	97.5	100	1:00	1:00	3:05	4:30	0.1285	0.1875	85	85	0.158	intermediate	3:47	0	0	2	1	1	0	1	0	0
18	24W	30's	63	65.7	153	2.7	10	7.3	26.9	28.1	4.286	15.873	11.111	>=25	0	0	78	93	22:30	23:00	60	7:20	8:00	7	8	8.8	9	79.2	88.9	23:30	0:00	3:55	4:00	0.1632	0.1667	5	5	0.1649	intermediate	3:57	0	0	1	0	3	1	1	0	0
19	24W	30's	42	50	154	8	10.8	2.8	17.7	21.1	19.048	25.714	5.6	<18.5	1	1	80	158	22:30	23:00	30	6:00	7:30	7	8	7.5	8.5	93.3	94.1	23:00	23:30	3:30	4:00	0.1458	0.1667	30	30	0.1562	intermediate	3:45	0	0	1	0	2	1	1	0	0
20	24W	20's	53	59	156	6	10.5	4.5	21.8	24.2	11.321	19.811	7.627	18.5-25	0	0	69	112	23:00	23:00	10	5:45	7:00	6	8	6.8	8	88.9	100	23:10	23:10	3:17	3:55	0.1372	0.1632	37	37	0.1502	morning	3:36	0	0	1	0	0	0	2	0	1
21	24W	30's	57	60	161	3	7	4	22	23.1	5.263	12.281	6.667	18.5-25	1	1	73	84	21:00	21:00	60	5:30	5:30	8	8	8.5	8.5	94.1	94.1	22:00	22:00	3:45	3:45	0.1563	0.1563	0	0	0.1563	intermediate	3:45	1	0	1	0	1	0	0	0	0
22	24W	20's	51	59	157	8	14.1	6.1	20.7	23.9	15.686	27.647	10.339	18.5-25	1	1	88	107	0:00	0:00	30	8:30	8:30	8	8	8.5	8.5	94.1	94.1	0:30	0:30	4:00	4:00	0.1667	0.1667	0	0	0.1667	intermediate	4:00	2	0	1	0	2	1	0	0	0
23	24W	30's	50	58	157	8	12	4	20.3	23.5	16	24	6.897	18.5-25	3	2	78	79	0:00	0:00	20	7:30	8:00	8	8	7.5	8	106.7	100	0:20	0:20	3:35	3:50	0.1493	0.1597	15	15	0.1545	intermediate	3:42	3	0	2	1	0	0	0	0	0
24	24W	30's	50	55	160	5	10	5	19.5	21.5	10	20	9.091	18.5-25	2	2	77	134	22:30	23:00	30	5:30	7:00	7	8	7	8	100	100	23:00	23:30	3:15	3:45	0.1354	0.1562	30	30	0.1458	morning	3:30	0	0	1	0	0	0	1	0	0
25	24W	30's	54.5	59.3	157	4.8	8.3	3.5	22.1	24.1	8.807	15.229	5.902	18.5-25	0	0	72	137	23:45	0:30	5	6:30	7:30	6.5	7	6.8	7	96.3	100	23:50	0:35	3:20	3:27	0.1389	0.1441	7	7	0.1415	morning	3:23	1	0	0	0	0	0	1	1	0
26	24W	20's	51	51.5	164	0.5	1.7	1.2	19	19.1	0.98	3.333	2.33	18.5-25	0	0	71	80	23:30	23:30	10	6:50	11:00	7.5	11	7.3	11.5	102.3	95.7	23:40	23:40	3:35	5:40	0.1493	0.2361	125	125	0.1927	evening	4:37	1	0	1	0	0	0	0	0	0
27	24W	30's	50.5	55.6	161	5.1	11	5.9	19.5	21.4	10.099	21.782	10.612	18.5-25	1	0	68	85	23:00	23:00	15	6:00	11:00	7.5	11	7	12	107.1	91.7	23:15	23:15	3:22	5:52	0.1406	0.2448	150	150	0.1927	evening	4:37	3	1	1	0	0	0	0	0	0
28	24W	20's	41	45.7	151	4.7	9.6	4.9	18	20	11.463	23.415	10.722	<18.5	1	1	43	89	0:00	0:00	60	7:30	9:00	6	8	7.5	9	80	88.9	1:00	1:00	3:15	4:00	0.1354	0.1667	45	45	0.151	intermediate	3:37	0	0	2	1	3	1	2	0	1
29	24W	20's	53	57.2	157	4.2	8.5	4.3	21.5	23.2	7.925	16.038	7.517	18.5-25	0	0	74	122	21:30	21:30	5	8:00	8:00	10	10	10.5	10.5	95.2	95.2	21:35	21:35	5:12	5:12	0.217	0.217	0	0	0.217	evening	5:12	1	0	1	0	0	0	0	0	0
30	24W	20's	43	49.6	158	6.6	11.5	4.9	17.2	19.9	15.349	26.744	9.879	<18.5	1	1	88	141	1:00	1:00	10	6:30	7:30	5	6	5.5	6.5	90.9	92.3	1:10	1:10	2:40	3:10	0.1111	0.1319	30	30	0.1215	morning	2:55	0	0	1	0	0	0	3	2	1
31	24W	20's	49	54.4	153.5	5.4	7	1.6	20.8	23.1	11.02	14.286	2.941	18.5-25	0	0	67	94	23:30	23:00	13	5:50	8:00	6.5	8	6.3	9	102.6	88.9	23:43	23:13	3:03	4:23	0.1274	0.183	80	80	0.1552	intermediate	3:43	0	0	0	0	0	0	1	0	0
32	24W	30's	40	47.7	153	7.7	11.7	4	17.1	20.4	19.25	29.25	8.386	<18.5	4	2	111	85	22:00	22:00	8	5:45	6:00	7.75	8	7.8	8	100	100	22:08	22:08	3:48	3:56	0.1587	0.1639	7	7	0.1613	intermediate	3:52	0	0	1	0	0	0	0	0	0
33	24W	30's	67	71.3	164	4.3	7.5	3.2	24.9	26.5	6.418	11.194	4.488	18.5-25	1	1	77	115	23:00	23:00	15	6:30	7:30	7.5	8.5	7.5	8.5	100	100	23:15	23:15	3:37	4:07	0.151	0.1719	30	30	0.1615	intermediate	3:52	0	0	1	0	0	0	0	0	0
34	24W	30's	45	50	153	5	6.6	1.6	19.2	21.4	11.111	14.667	3.2	18.5-25	2	1	86	107	23:30	23:30	10	7:00	8:00	7	8	7.5	8.5	93.3	94.1	23:40	23:40	3:40	4:10	0.1528	0.1736	30	30	0.1632	intermediate	3:55	0	0	1	0	0	0	1	0	0
35	24W	30's	48	54.9	154	6.9	9.6	2.7	20.2	23.1	14.375	20	4.918	18.5-25	2	0	87	111	23:00	0:00	20	6:00	8:00	7	8	7	8	100	100	23:20	0:20	3:20	3:50	0.1389	0.1597	30	30	0.1493	morning	3:35	3	0	1	0	0	0	1	0	0
36	24W	30's	47	52	163	5	8.5	3.5	17.7	19.6	10.638	18.085	6.731	<18.5	1	0	75	148	23:00	23:00	10	5:00	8:00	6	8	6	9	100	88.9	23:10	23:10	2:55	4:25	0.1215	0.184	90	90	0.1528	intermediate	3:40	0	0	1	0	0	0	2	0	1
37	24W	20's	45	50.9	150	5.9	8	2.1	20	22.6	13.111	17.778	4.126	18.5-25	2	2	74	98	23:00	23:00	30	6:30	6:30	7	7	7.5	7.5	93.3	93.3	23:30	23:30	3:30	3:30	0.1458	0.1458	0	0	0.1458	morning	3:30	0	0	1	0	1	0	1	1	0
38	24W	NA	NA	55	NA	55	57.5	2.5	NA	NA	NA	NA	4.545	NA	NA	NA	NA	NA	2:00	3:00	200	9:00	12:00	7	7	7	9	100	77.8	5:20	6:20	1:50	2:50	0.0764	0.1181	60	60	0.0972	morning	2:20	3	0	2	1	3	1	1	1	0
39	24W	30's	48.5	56	150	7.5	11.5	4	21.6	24.9	15.464	23.711	7.143	18.5-25	4	2	102	100	22:00	22:30	10	6:45	9:00	8.5	10	8.8	10.5	97.1	95.2	22:10	22:40	4:17	5:10	0.1788	0.2153	52	52	0.197	evening	4:43	1	0	2	1	0	0	0	0	0
40	24W	30's	55	62	155	7	11	4	22.9	25.8	12.727	20	6.452	18.5-25	4	2	81	114	23:30	23:30	10	6:00	7:00	6	7	6.5	7.5	92.3	93.3	23:40	23:40	3:10	3:40	0.1319	0.1528	30	30	0.1424	morning	3:25	0	0	0	0	0	0	2	1	1
41	24W	20's	45	51	154	6	10	4	19	21.5	13.333	22.222	7.843	18.5-25	0	0	75	116	22:00	22:00	5	5:30	7:00	7.5	9	7.5	9	100	100	22:05	22:05	3:42	4:27	0.1545	0.1858	45	45	0.1701	evening	4:05	1	0	1	0	0	0	0	0	0
42	24W	20's	45	47.5	154	2.5	4.7	2.2	19	20	5.556	10.444	4.632	18.5-25	0	0	75	91	0:30	1:00	15	7:45	9:00	7	8	7.2	8	96.6	100	0:45	1:15	3:30	3:52	0.1458	0.1615	23	23	0.1536	intermediate	3:41	0	0	1	0	0	0	1	0	0
43	24W	20's	54	60.4	166	60.4	63	2.6	19.2	21.9	13.96	18.87	4.305	18.5-25	0	0	68	76	23:00	23:30	10	6:00	7:30	7	8	7	8	100	100	23:10	23:40	3:25	3:55	0.1424	0.1632	30	30	0.1528	intermediate	3:40	0	0	1	0	0	0	1	0	0
44	24W	30's	54	57.6	159.5	3.6	3.6	0	21.2	22.6	6.667	6.667	0	18.5-25	1	1	70	109	21:30	21:30	15	5:45	7:00	8	8	8.3	9.5	97	84.2	21:45	21:45	4:00	4:37	0.1667	0.1927	37	37	0.1797	evening	4:18	0	0	2	1	0	0	0	0	0
45	24W	30's	58	69	165	11	16	5	21.3	25.3	18.966	27.586	7.246	18.5-25	0	0	77	103	23:00	23:00	15	7:00	9:00	7.5	10	8	10	93.8	100	23:15	23:15	3:52	4:52	0.1615	0.2031	60	60	0.1823	evening	4:22	1	0	0	0	0	0	0	0	0
46	24W	20's	66	73	166	7	5	-2	24	26.5	10.606	7.576	-2.74	18.5-25	0	0	106	90	23:00	23:00	30	6:00	8:00	7	9	7	9	100	100	23:30	23:30	3:15	4:15	0.1354	0.1771	60	60	0.1562	intermediate	3:45	1	0	1	0	0	0	1	0	0
47	24W	30's	44	49.6	153	5.6	10	4.4	18.8	21.2	12.727	22.727	8.871	18.5-25	0	0	72	144	2:00	2:00	30	9:30	9:00	7	7	7.5	7	93.3	100	2:30	2:30	3:30	3:15	0.1458	0.1354	-15	15	0.1406	morning	3:22	0	0	2	1	2	1	1	1	0
48	24W	30's	51	56.2	164	5.2	9.2	4	19	20.9	10.196	18.039	7.117	18.5-25	3	2	75	94	23:30	23:30	10	6:00	6:30	6	7	6.5	7	92.3	100	23:40	23:40	3:10	3:25	0.1319	0.1424	15	15	0.1372	morning	3:17	0	0	1	0	0	0	2	1	1
49	24W	30's	51	58	160	7	14.5	7.5	19.9	22.7	13.725	28.431	12.931	18.5-25	0	0	69	137	23:00	23:00	5	8:00	8:30	9	9.5	9	9.5	100	100	23:05	23:05	4:27	4:42	0.1858	0.1962	15	15	0.191	evening	4:35	2	1	1	0	0	0	0	0	0
50	24W	40's	52	58	170	6	8	2	18	20.1	11.538	15.385	3.448	<18.5	6	4	80	86	23:30	23:30	10	5:30	7:00	6	7.5	6	7.5	100	100	23:40	23:40	2:55	3:40	0.1215	0.1528	45	45	0.1372	morning	3:17	1	0	1	0	1	0	2	0	1
51	24W	30's	60	68	160	8	11	3	23.4	26.6	13.333	18.333	4.412	18.5-25	1	0	82	102	23:00	23:00	30	8:00	9:00	12	10	9	10	133.3	100	23:30	23:30	4:15	4:45	0.1771	0.1979	30	30	0.1875	evening	4:30	0	0	1	0	0	0	0	0	0
52	24W	30's	46	51.7	152	5.7	12	6.3	19.9	22.4	12.391	26.087	12.186	18.5-25	0	0	87	95	21:30	22:00	30	8:00	7:30	7	6	10.5	9.5	66.7	63.2	22:00	22:30	5:00	4:30	0.2083	0.1875	-30	30	0.1979	evening	4:45	0	0	1	0	0	0	1	2	0
53	24W	20's	52	55.9	160	3.9	10	6.1	20.3	21.8	7.5	19.231	10.912	18.5-25	0	0	72	125	0:30	1:00	3	7:00	9:00	6	8	6.5	8	92.3	100	0:33	1:03	3:13	3:58	0.1344	0.1656	45	45	0.15	morning	3:36	0	0	1	0	0	0	2	0	1
54	24W	20's	52	59	150	7	10	3	23.1	26.2	13.462	19.231	5.085	18.5-25	0	0	82	105	22:30	23:00	90	7:00	8:00	6	7	8.5	9	70.6	77.8	0:00	0:30	3:30	3:45	0.1458	0.1563	15	15	0.151	intermediate	3:37	0	0	2	1	3	1	2	1	1
55	24W	30's	65	72	156	7	9	2	26.7	29.6	10.769	13.846	2.778	>=25	0	0	78	123	2:00	2:00	15	10:00	11:00	8	8	8	9	100	88.9	2:15	2:15	3:52	4:22	0.1615	0.1823	30	30	0.1719	evening	4:07	3	2	1	0	0	0	0	0	0
56	24W	20's	61	63	153	2	6.4	4.4	26.1	26.9	3.279	10.492	6.984	>=25	0	0	87	89	22:00	23:30	5	6:30	9:30	7	9	8.5	10	82.4	90	22:05	23:35	4:12	4:57	0.1753	0.2066	45	45	0.191	evening	4:35	1	0	1	0	0	0	1	0	0
57	24W	40's	48	46.9	163	-1.1	-1	0.1	18.1	17.7	-2.292	-2.083	0.213	<18.5	4	3	75	105	23:00	0:30	10	6:00	7:30	6	8.5	7	7	85.7	121.4	23:10	0:40	3:25	3:25	0.1424	0.1424	0	0	0.1424	morning	3:25	0	0	1	0	0	0	2	0	1
58	24W	30's	48	52.8	157	4.8	8.9	4.1	19.5	21.4	10	18.542	7.765	18.5-25	0	0	82	121	23:00	23:00	60	6:15	7:00	5	5	7.2	8	69	62.5	0:00	0:00	3:07	3:30	0.1302	0.1458	23	23	0.138	morning	3:18	2	0	2	1	3	1	3	3	1
59	24W	20's	46	53	153	7	10	3	19.7	22.6	15.217	21.739	5.66	18.5-25	1	1	75	121	23:00	23:00	16	5:00	5:00	4.5	4.5	6	6	75	75	23:16	23:16	2:52	2:52	0.1194	0.1194	0	0	0.1194	morning	2:52	0	0	2	1	1	0	3	3	1
60	24W	20's	63	66.6	167	3.6	6	2.4	22.6	23.9	5.714	9.524	3.604	18.5-25	0	0	70	90	22:30	23:30	45	7:00	8:00	8	8	8.5	8.5	94.1	94.1	23:15	0:15	3:52	3:52	0.1615	0.1615	0	0	0.1615	intermediate	3:52	1	0	2	1	2	1	0	0	0
61	24W	30's	47	53.9	161	6.9	11	4.1	18.1	20.8	14.681	23.404	7.607	<18.5	4	1	71	113	0:30	1:00	30	6:30	7:30	5	7	6	6.5	83.3	107.7	1:00	1:30	2:45	3:00	0.1146	0.125	15	15	0.1198	morning	2:52	1	0	1	0	2	1	3	1	1
62	24W	20's	38.5	46.1	150	7.6	10.5	2.9	17.1	20.5	19.74	27.273	6.291	<18.5	3	1	92	141	22:00	23:00	20	6:45	7:30	8.25	8.25	8.8	8.5	94.3	97.1	22:20	23:20	4:12	4:05	0.1753	0.1701	-8	8	0.1727	evening	4:08	1	0	2	1	0	0	0	0	0
63	24W	30's	52	62	155	10	14	4	21.6	25.8	19.231	26.923	6.452	18.5-25	2	2	80	119	22:00	23:00	18	5:00	6:30	7	7	7	7.5	100	93.3	22:18	23:18	3:21	3:36	0.1396	0.15	15	15	0.1448	morning	3:28	0	0	1	0	0	0	1	1	0
64	24W	30's	58	63	164	5	11	6	21.6	23.4	8.621	18.966	9.524	18.5-25	0	0	77	115	2:00	3:00	30	8:00	9:00	6	6	6	6	100	100	2:30	3:30	2:45	2:45	0.1146	0.1146	0	0	0.1146	morning	2:45	0	0	3	1	2	1	2	2	1
65	24W	30's	50	54	151	4	8	4	21.9	23.7	8	16	7.407	18.5-25	2	2	72	48	22:30	22:30	20	6:00	6:30	8	8.5	7.5	8	106.7	106.2	22:50	22:50	3:35	3:50	0.1493	0.1597	15	15	0.1545	intermediate	3:42	1	0	1	0	0	0	0	0	0
66	24W	30's	58	65	156	7	12	5	23.8	26.7	12.069	20.69	7.692	18.5-25	3	2	75	83	22:30	22:30	10	6:00	7:00	7	8	7.5	8.5	93.3	94.1	22:40	22:40	3:40	4:10	0.1528	0.1736	30	30	0.1632	intermediate	3:55	0	0	1	0	0	0	1	0	0
67	24W	30's	50	53	157	3	4.5	1.5	20.3	21.5	6	9	2.83	18.5-25	3	3	64	144	22:00	22:00	15	7:00	7:00	9	9	9	9	100	100	22:15	22:15	4:22	4:22	0.1823	0.1823	0	0	0.1823	evening	4:22	2	0	1	0	0	0	0	0	0
68	24W	20's	52	58.8	162	6.8	10	3.2	19.8	22.4	13.077	19.231	5.442	18.5-25	1	1	82	98	22:00	22:00	10	5:40	7:00	7	8.5	7.7	9	91.3	94.4	22:10	22:10	3:45	4:25	0.1563	0.184	40	40	0.1701	evening	4:05	0	0	0	0	0	0	1	0	0
69	24W	20's	48.5	54	156	5.5	8.5	3	19.9	22.2	11.34	17.526	5.556	18.5-25	0	0	86	95	23:30	23:00	30	7:45	8:00	7	8	8.3	9	84.8	88.9	0:00	23:30	3:52	4:15	0.1615	0.1771	23	23	0.1693	evening	4:03	1	0	2	1	2	1	1	0	0
70	24W	30's	53	56.4	156	3.4	9	5.6	21.8	23.2	6.415	16.981	9.929	18.5-25	1	1	119	126	23:00	23:00	60	6:00	7:00	6	7	7	8	85.7	87.5	0:00	0:00	3:00	3:30	0.125	0.1458	30	30	0.1354	morning	3:15	2	0	2	1	3	1	2	1	1
71	24W	30's	48	52.5	145	4.5	11	6.5	22.8	25	9.375	22.917	12.381	18.5-25	2	1	81	109	23:45	23:45	18	6:00	7:00	6	6	6.2	7.2	96	82.8	0:03	0:03	2:58	3:28	0.124	0.1448	30	30	0.1344	morning	3:13	1	0	1	0	0	0	2	2	1
72	24W	30's	53	55	160	2	8	6	20.7	21.5	3.774	15.094	10.909	18.5-25	4	3	85	86	23:30	23:30	5	5:00	6:30	5.5	7	5.5	7	100	100	23:35	23:35	2:42	3:27	0.1128	0.1441	45	45	0.1285	morning	3:05	0	0	1	0	0	0	2	1	1
73	24W	10's	54	61	156	61	65	4	22.2	25.1	12.96	20.37	6.557	18.5-25	0	0	77	115	23:30	23:30	30	6:30	7:00	6	6	7	7.5	85.7	80	0:00	0:00	3:15	3:30	0.1354	0.1458	15	15	0.1406	morning	3:22	0	0	1	0	2	1	2	2	1
74	24W	30's	56.5	64	160	7.5	12.5	5	22.1	25	13.274	22.124	7.813	18.5-25	1	1	82	113	21:00	21:00	30	7:00	7:00	9	9	10	10	90	90	21:30	21:30	4:45	4:45	0.1979	0.1979	0	0	0.1979	evening	4:45	0	0	2	1	2	1	0	0	0
75	24W	30's	47	54.5	159	54.5	58	3.5	18.6	21.6	15.96	23.4	6.422	18.5-25	0	0	79	136	23:00	22:00	30	10:00	12:00	8	12	11	14	72.7	85.7	23:30	22:30	5:15	6:45	0.2187	0.2813	90	90	0.25	evening	6:00	1	0	2	1	2	1	0	0	0
76	24W	40's	54	60.6	161	60.6	64	3.4	20.8	23.4	12.22	18.52	5.611	18.5-25	2	1	73	72	23:30	23:00	5	6:30	9:00	7	10	7	10	100	100	23:35	23:05	3:27	4:57	0.1441	0.2066	90	90	0.1753	evening	4:12	2	0	1	0	0	0	1	0	0
77	24W	20's	52	58	163	6	10.4	4.4	19.6	21.8	11.538	20	7.586	18.5-25	0	0	84	115	1:00	1:00	15	8:30	10:30	7.5	9.5	7.5	9.5	100	100	1:15	1:15	3:37	4:37	0.151	0.1927	60	60	0.1719	evening	4:07	1	0	1	0	0	0	0	0	0
78	24W	30's	43	48.5	146	48.5	51	2.5	20.2	22.8	12.79	18.6	5.155	18.5-25	1	0	93	99	1:30	1:00	10	7:00	9:00	5.5	8	5.5	8	100	100	1:40	1:10	2:40	3:55	0.1111	0.1632	75	75	0.1372	morning	3:17	2	0	1	0	0	0	2	0	1
79	24W	20's	54	54.5	158	54.5	61	6.5	21.6	21.8	0.93	12.96	11.927	18.5-25	1	0	79	132	23:30	0:00	90	7:30	7:00	8	7	8	7	100	100	1:00	1:30	3:15	2:45	0.1354	0.1146	-30	30	0.125	morning	3:00	1	0	2	1	3	1	0	1	0
80	24W	30's	54	62	163	62	64.9	2.9	20.3	23.3	14.81	20.19	4.677	18.5-25	2	2	66	70	22:30	22:30	30	6:00	6:00	7	7	7.5	7.5	93.3	93.3	23:00	23:00	3:30	3:30	0.1458	0.1458	0	0	0.1458	morning	3:30	0	0	2	1	2	1	1	1	0
81	24W	40's	48	50	160	50	54.6	4.6	18.8	19.5	4.17	13.75	9.2	18.5-25	1	1	78	99	23:00	23:00	15	7:30	7:30	8.5	8.5	8.5	8.5	100	100	23:15	23:15	4:07	4:07	0.1719	0.1719	0	0	0.1719	evening	4:07	1	0	1	0	0	0	0	0	0
82	24W	20's	56	61	157	61	65	4	22.7	24.7	8.93	16.07	6.557	18.5-25	0	0	60	NA	23:00	23:00	10	7:00	7:00	8	8	8	8	100	100	23:10	23:10	3:55	3:55	0.1632	0.1632	0	0	0.1632	intermediate	3:55	1	0	1	0	0	0	0	0	0
83	24W	30's	54	56.9	160	56.9	60.6	3.7	21.1	22.2	5.37	12.22	6.503	18.5-25	2	2	74	122	22:00	22:00	45	6:00	7:00	8	9	8	9	100	100	22:45	22:45	3:37	4:07	0.151	0.1719	30	30	0.1615	intermediate	3:52	4	0	1	0	2	1	0	0	0
84	24W	20's	54	59	156	59	63	4	22.2	24.2	9.26	16.67	6.78	18.5-25	2	2	74	146	22:30	22:30	20	5:40	6:30	7	8.5	7.2	8	97.7	106.2	22:50	22:50	3:25	3:50	0.1424	0.1597	25	25	0.151	intermediate	3:37	1	0	1	0	0	0	1	0	0
85	24W	30's	48	57.8	161	57.8	60.5	2.7	18.5	22.3	20.42	26.04	4.671	18.5-25	0	0	82	91	23:30	23:30	13	7:00	7:00	7	7	7.5	7.5	93.3	93.3	23:43	23:43	3:38	3:38	0.1517	0.1517	0	0	0.1517	intermediate	3:38	0	0	1	0	0	0	1	1	0
86	24W	30's	44	47	160	47	51	4	17.2	18.4	6.82	15.91	8.511	<18.5	0	0	67	118	1:30	1:30	5	7:00	9:00	5	7	5.5	7.5	90.9	93.3	1:35	1:35	2:42	3:42	0.1128	0.1545	60	60	0.1337	morning	3:12	2	0	1	0	0	0	3	1	1
87	24W	30's	54.5	60	160	60	62	2	21.3	23.4	10.09	13.76	3.333	18.5-25	3	2	94	95	23:00	23:00	30	8:00	8:00	8	8	9	9	88.9	88.9	23:30	23:30	4:15	4:15	0.1771	0.1771	0	0	0.1771	evening	4:15	0	0	2	1	2	1	0	0	0
88	24W	30's	73	70.2	156	70.2	74.6	4.4	30	28.8	-3.84	2.19	6.268	>=25	2	1	81	120	21:00	0:00	30	7:00	8:00	9	8	10	8	90	100	21:30	0:30	4:45	3:45	0.1979	0.1563	-60	60	0.1771	evening	4:15	3	1	1	0	0	0	0	0	0
1	37W	30's	38	47	150	4.9	9	4.1	16.9	20.9	12.895	23.684	9.557	<18.5	2	1	86	NA	1:30	1:30	60	6:30	6:30	4	4	5	5	80	80	2:30	2:30	2:00	2:00	0.0833	0.0833	0	0	0.0833	morning	2:00	0	0	2	1	3	1	3	3	1
2	37W	20's	68	85	167	11.3	17	5.7	24.4	30.5	16.618	25	7.188	18.5-25	4	2	76	115	23:30	23:20	15	6:00	7:00	6.5	7.5	6.5	7.7	100	97.8	23:45	23:35	3:07	3:42	0.1302	0.1545	35	35	0.1424	morning	3:25	1	0	1	0	0	0	1	0	0
3	37W	20's	56	66	157	2.5	10	7.5	22.7	26.8	4.464	17.857	12.821	18.5-25	2	1	108	135	23:00	23:00	60	6:30	7:30	7	8	7.5	8.5	93.3	94.1	0:00	0:00	3:15	3:45	0.1354	0.1563	30	30	0.1458	intermediate	3:30	1	0	2	1	3	1	1	0	0
4	37W	30's	52	63	155	6.4	11	4.6	21.6	26.2	12.308	21.154	7.877	18.5-25	2	2	75	116	23:00	22:00	20	6:00	7:00	7	8.5	7	9	100	94.4	23:20	22:20	3:20	4:20	0.1389	0.1806	60	60	0.1597	intermediate	3:50	1	0	2	1	2	1	1	0	0
5	37W	20's	46.7	56	160	4.6	9.3	4.7	18.2	21.9	9.85	19.914	9.162	<18.5	1	1	63	94	0:00	0:00	30	9:30	9:30	9	9	9.5	9.5	94.7	94.7	0:30	0:30	4:30	4:30	0.1875	0.1875	0	0	0.1875	evening	4:30	0	0	1	0	1	0	0	0	0
6	37W	30's	47	57	158	6.8	10	3.2	18.8	22.8	14.468	21.277	5.948	18.5-25	1	1	59	90	22:00	22:00	30	6:00	7:30	7	8.5	8	9.5	87.5	89.5	22:30	22:30	3:45	4:30	0.1563	0.1875	45	45	0.1719	evening	4:07	2	0	2	1	2	1	1	0	0
7	37W	30's	47	58	159	7	11	4	18.6	22.9	14.894	23.404	7.407	18.5-25	5	3	74	80	23:00	23:00	20	5:30	7:00	6.5	8	6.5	8	100	100	23:20	23:20	3:05	3:50	0.1285	0.1597	45	45	0.1441	intermediate	3:27	1	1	1	0	2	1	1	0	0
8	37W	30's	87	84	161	-3.8	-3	0.8	33.6	32.4	-4.368	-3.448	0.962	>=25	3	2	80	129	0:00	0:00	60	8:30	8:30	7	7	8.5	8.5	82.4	82.4	1:00	1:00	3:45	3:45	0.1563	0.1563	0	0	0.1563	intermediate	3:45	2	0	1	0	3	1	1	1	0
9	37W	20's	46	59.1	160	6.4	13.1	6.7	18	23.1	13.913	28.478	12.786	<18.5	3	2	82	91	23:30	23:30	15	7:00	8:00	7	8	7.5	8.5	93.3	94.1	23:45	23:45	3:37	4:07	0.151	0.1719	30	30	0.1615	intermediate	3:52	1	0	1	0	0	0	1	0	0
10	37W	20's	50	56.4	148	3	6.4	3.4	22.8	25.7	6	12.8	6.415	18.5-25	0	0	83	84	1:00	1:00	60	5:40	8:00	6	8	4.7	7	128.6	114.3	2:00	2:00	1:50	3:00	0.0764	0.125	70	70	0.1007	morning	2:25	0	0	2	1	3	1	2	0	1
11	37W	30's	65	79	158	9	14	5	26	31.6	13.846	21.538	6.757	>=25	0	0	82	141	0:00	23:00	15	8:00	8:00	8	8	8	9	100	88.9	0:15	23:15	3:52	4:22	0.1615	0.1823	30	30	0.1719	evening	4:07	3	2	2	1	0	0	0	0	0
12	37W	20's	46	55.5	163	6	9.5	3.5	17.3	20.9	13.043	20.652	6.731	<18.5	0	0	68	52	0:00	0:00	30	9:00	9:00	9	9	9	9	100	100	0:30	0:30	4:15	4:15	0.1771	0.1771	0	0	0.1771	evening	4:15	0	1	2	1	2	1	0	0	0
13	37W	30's	43	55.9	158	8.4	12.9	4.5	17.2	22.4	19.535	30	8.755	<18.5	2	1	83	89	23:30	23:30	20	7:15	8:30	7	8	7.8	9	90.3	88.9	23:50	23:50	3:42	4:20	0.1545	0.1806	37	37	0.1675	evening	4:01	0	0	2	1	1	0	1	0	0
14	37W	20's	42.8	46	148	0	3.2	3.2	19.5	21	0	7.477	7.477	18.5-25	0	0	81	132	23:30	23:30	30	6:30	8:00	7	9.5	7	8.5	100	111.8	0:00	0:00	3:15	4:00	0.1354	0.1667	45	45	0.151	intermediate	3:37	0	0	1	0	1	0	1	0	0
15	37W	30's	56	64	156	6	8	2	23	26.3	10.714	14.286	3.226	18.5-25	3	2	78	116	22:00	22:00	30	7:00	7:00	8	8	9	9	88.9	88.9	22:30	22:30	4:15	4:15	0.1771	0.1771	0	0	0.1771	evening	4:15	1	0	1	0	1	0	0	0	0
16	37W	30's	43.5	51.4	154	5.5	7.9	2.4	18.3	21.7	12.644	18.161	4.898	<18.5	3	0	74	96	0:00	0:00	10	7:30	7:30	7.5	7.5	7.5	7.5	100	100	0:10	0:10	3:40	3:40	0.1528	0.1528	0	0	0.1528	intermediate	3:40	3	0	1	0	0	0	0	0	0
17	37W	20's	57	69.8	166	9	12.8	3.8	20.7	25.3	15.789	22.456	5.758	18.5-25	0	0	90	116	1:30	1:30	90	8:30	8:30	7	7	7	7	100	100	3:00	3:00	2:45	2:45	0.1146	0.1146	0	0	0.1146	morning	2:45	0	0	2	1	2	1	1	1	0
18	37W	30's	63	73	153	2.7	10	7.3	26.9	31.2	4.286	15.873	11.111	>=25	0	0	78	93	23:30	23:00	60	8:00	9:30	7.5	9	8.5	10.5	88.2	85.7	0:30	0:00	3:45	4:45	0.1563	0.1979	60	60	0.1771	evening	4:15	0	0	2	1	3	1	0	0	0
19	37W	30's	42	52.8	154	8	10.8	2.8	17.7	22.3	19.048	25.714	5.6	<18.5	1	1	80	158	23:00	23:00	25	6:00	7:00	7	8	7	8	100	100	23:25	23:25	3:17	3:47	0.1372	0.158	30	30	0.1476	intermediate	3:32	0	0	1	0	1	0	1	0	0
20	37W	20's	53	63.5	156	6	10.5	4.5	21.8	26.1	11.321	19.811	7.627	18.5-25	0	0	69	112	23:00	23:00	30	7:00	8:00	8	9	8	9	100	100	23:30	23:30	3:45	4:15	0.1562	0.1771	30	30	0.1667	evening	4:00	1	0	1	0	2	1	0	0	0
21	37W	30's	57	64	161	3	7	4	22	24.7	5.263	12.281	6.667	18.5-25	1	1	73	84	22:00	22:00	30	5:30	5:30	7	7	7.5	7.5	93.3	93.3	22:30	22:30	3:30	3:30	0.1458	0.1458	0	0	0.1458	intermediate	3:30	1	0	1	0	0	0	1	1	0
22	37W	20's	51	65.1	157	8	14.1	6.1	20.7	26.4	15.686	27.647	10.339	18.5-25	1	1	88	107	0:00	0:00	60	8:00	8:00	8	8	8	8	100	100	1:00	1:00	3:30	3:30	0.1458	0.1458	0	0	0.1458	intermediate	3:30	1	0	1	0	3	1	0	0	0
23	37W	30's	50	62	157	8	12	4	20.3	25.2	16	24	6.897	18.5-25	3	2	78	79	22:00	22:00	30	6:00	6:00	8	8	8	8	100	100	22:30	22:30	3:45	3:45	0.1563	0.1563	0	0	0.1563	intermediate	3:45	2	0	2	1	0	0	0	0	0
24	37W	30's	50	60	160	5	10	5	19.5	23.4	10	20	9.091	18.5-25	2	2	77	134	0:00	0:00	30	6:00	7:00	6	7	6	7	100	100	0:30	0:30	2:45	3:15	0.1146	0.1354	30	30	0.125	morning	3:00	0	0	2	1	2	1	2	1	1
25	37W	30's	54.5	62.8	157	4.8	8.3	3.5	22.1	25.5	8.807	15.229	5.902	18.5-25	0	0	72	137	0:00	0:00	5	7:00	7:30	7	7	7	7.5	100	93.3	0:05	0:05	3:27	3:42	0.1441	0.1545	15	15	0.1493	intermediate	3:35	0	0	1	0	0	0	1	1	0
26	37W	20's	51	52.7	164	0.5	1.7	1.2	19	19.6	0.98	3.333	2.33	18.5-25	0	0	71	80	23:30	23:30	18	10:30	10:30	10	10	11	11	90.9	90.9	23:48	23:48	5:21	5:21	0.2229	0.2229	0	0	0.2229	evening	5:21	1	0	1	0	2	1	0	0	0
27	37W	30's	50.5	61.5	161	5.1	11	5.9	19.5	23.7	10.099	21.782	10.612	18.5-25	1	0	68	85	23:00	23:00	45	6:30	10:30	7	9	7.5	11.5	93.3	78.3	23:45	23:45	3:22	5:22	0.1406	0.224	120	120	0.1823	evening	4:22	3	2	2	1	2	1	1	0	0
28	37W	20's	41	50.6	151	4.7	9.6	4.9	18	22.2	11.463	23.415	10.722	<18.5	1	1	43	89	0:00	1:00	45	8:00	9:00	5.5	7.5	8	8	68.7	93.7	0:45	1:45	3:37	3:37	0.151	0.151	0	0	0.151	intermediate	3:37	0	0	2	1	2	1	2	0	1
29	37W	20's	53	61.5	157	4.2	8.5	4.3	21.5	25	7.925	16.038	7.517	18.5-25	0	0	74	122	23:00	23:00	15	6:00	8:00	10	9	7	9	142.9	100	23:15	23:15	3:22	4:22	0.1406	0.1823	60	60	0.1615	intermediate	3:52	0	0	1	0	0	0	0	0	0
30	37W	20's	43	54.5	158	6.6	11.5	4.9	17.2	21.8	15.349	26.744	9.879	<18.5	1	1	88	141	1:00	1:00	40	6:00	6:30	5	5	5	5.5	100	90.9	1:40	1:40	2:10	2:25	0.0903	0.1007	15	15	0.0955	morning	2:17	0	0	1	0	2	1	3	3	1
31	37W	20's	49	56	153.5	5.4	7	1.6	20.8	23.8	11.02	14.286	2.941	18.5-25	0	0	67	94	23:00	23:00	30	5:30	8:00	6.5	9.5	6.5	9	100	105.6	23:30	23:30	3:00	4:15	0.125	0.1771	75	75	0.151	intermediate	3:37	0	0	1	0	1	0	1	0	0
32	37W	30's	40	51.7	153	7.7	11.7	4	17.1	22.1	19.25	29.25	8.386	<18.5	4	2	111	85	21:30	22:00	20	6:00	6:00	7.5	7.5	8.5	8	88.2	93.7	21:50	22:20	4:05	3:50	0.1701	0.1597	-15	15	0.1649	evening	3:57	0	0	1	0	0	0	0	0	0
33	37W	30's	67	74.5	164	4.3	7.5	3.2	24.9	27.7	6.418	11.194	4.488	18.5-25	1	1	77	115	23:30	22:30	10	6:30	7:30	7	8	7	9	100	88.9	23:40	22:40	3:25	4:25	0.1424	0.184	60	60	0.1632	evening	3:55	0	0	1	0	0	0	1	0	0
34	37W	30's	45	51.6	153	5	6.6	1.6	19.2	22	11.111	14.667	3.2	18.5-25	2	1	86	107	1:30	1:30	20	7:00	8:00	6.5	6.5	5.5	6.5	118.2	100	1:50	1:50	2:35	3:05	0.1076	0.1285	30	30	0.1181	morning	2:50	0	0	1	0	1	0	1	1	0
35	37W	30's	48	57.6	154	6.9	9.6	2.7	20.2	24.3	14.375	20	4.918	18.5-25	2	0	87	111	23:00	23:00	30	7:00	7:00	6	6	8	8	75	75	23:30	23:30	3:45	3:45	0.1562	0.1562	0	0	0.1562	intermediate	3:45	3	0	2	1	1	0	2	2	1
36	37W	30's	47	55.5	163	5	8.5	3.5	17.7	20.9	10.638	18.085	6.731	<18.5	1	0	75	148	23:00	23:00	10	5:00	8:00	6	8	6	9	100	88.9	23:10	23:10	2:55	4:25	0.1215	0.184	90	90	0.1528	intermediate	3:40	0	0	1	0	0	0	2	0	1
37	37W	20's	45	53	150	5.9	8	2.1	20	23.6	13.111	17.778	4.126	18.5-25	2	2	74	98	23:00	23:00	30	6:00	6:00	6	6	7	7	85.7	85.7	23:30	23:30	3:15	3:15	0.1354	0.1354	0	0	0.1354	morning	3:15	0	0	1	0	1	0	2	2	1
38	37W	NA	NA	57.5	NA	55	57.5	2.5	NA	NA	NA	NA	4.545	NA	NA	NA	NA	NA	3:00	3:00	240	10:00	13:00	10	10	7	10	142.9	100	7:00	7:00	1:30	3:00	0.0625	0.125	90	90	0.0938	morning	2:15	2	0	2	1	3	1	0	0	0
39	37W	30's	48.5	60	150	7.5	11.5	4	21.6	26.7	15.464	23.711	7.143	18.5-25	4	2	102	100	22:30	22:30	25	7:00	7:00	8	8	8.5	8.5	94.1	94.1	22:55	22:55	4:02	4:02	0.1684	0.1684	0	0	0.1684	evening	4:02	0	0	2	1	2	1	0	0	0
40	37W	30's	55	66	155	7	11	4	22.9	27.5	12.727	20	6.452	18.5-25	4	2	81	114	23:00	23:00	10	6:00	7:00	4	6	7	8	57.1	75	23:10	23:10	3:25	3:55	0.1424	0.1632	30	30	0.1528	intermediate	3:40	0	0	2	1	0	0	3	2	1
41	37W	20's	45	55	154	6	10	4	19	23.2	13.333	22.222	7.843	18.5-25	0	0	75	116	22:00	22:00	10	5:30	6:00	7.5	8	7.5	8	100	100	22:10	22:10	3:40	3:55	0.1528	0.1632	15	15	0.158	intermediate	3:47	1	0	1	0	0	0	0	0	0
42	37W	20's	45	49.7	154	2.5	4.7	2.2	19	21	5.556	10.444	4.632	18.5-25	0	0	75	91	0:30	0:30	10	8:00	8:00	6	6	7.5	7.5	80	80	0:40	0:40	3:40	3:40	0.1528	0.1528	0	0	0.1528	intermediate	3:40	0	0	2	1	0	0	2	2	1
43	37W	20's	54	63	166	60.4	63	2.6	19.2	22.9	13.96	18.87	4.305	18.5-25	0	0	68	76	23:30	0:00	60	6:00	8:00	5	6	6.5	8	76.9	75	0:30	1:00	2:45	3:30	0.1146	0.1458	45	45	0.1302	morning	3:07	0	0	2	1	3	1	3	2	1
44	37W	30's	54	57.6	159.5	3.6	3.6	0	21.2	22.6	6.667	6.667	0	18.5-25	1	1	70	109	21:30	21:30	20	6:00	7:00	8	8	8.5	9.5	94.1	84.2	21:50	21:50	4:05	4:35	0.1701	0.191	30	30	0.1806	evening	4:20	0	0	2	1	0	0	0	0	0
45	37W	30's	58	74	165	11	16	5	21.3	27.2	18.966	27.586	7.246	18.5-25	0	0	77	103	2:00	2:00	30	5:20	10:00	4	8	3.3	8	120	100	2:30	2:30	1:25	3:45	0.059	0.1562	140	140	0.1076	morning	2:35	0	0	2	1	2	1	3	0	1
46	37W	20's	66	71	166	7	5	-2	24	25.8	10.606	7.576	-2.74	18.5-25	0	0	106	90	23:00	23:00	30	8:00	8:00	6	7	9	9	66.7	77.8	23:30	23:30	4:15	4:15	0.1771	0.1771	0	0	0.1771	evening	4:15	1	0	1	0	1	0	2	1	1
47	37W	30's	44	54	153	5.6	10	4.4	18.8	23.1	12.727	22.727	8.871	18.5-25	0	0	72	144	2:00	2:00	15	9:00	9:00	7	7	7	7	100	100	2:15	2:15	3:22	3:22	0.1406	0.1406	0	0	0.1406	morning	3:22	0	0	2	1	1	0	1	1	0
48	37W	30's	51	60.2	164	5.2	9.2	4	19	22.4	10.196	18.039	7.117	18.5-25	3	2	75	94	0:00	0:00	30	6:00	7:30	6	7.5	6	7.5	100	100	0:30	0:30	2:45	3:30	0.1146	0.1458	45	45	0.1302	morning	3:07	0	0	2	1	0	0	2	0	1
49	37W	30's	51	65.5	160	7	14.5	7.5	19.9	25.6	13.725	28.431	12.931	18.5-25	0	0	69	137	23:00	23:00	10	7:00	8:00	8	9	8	9	100	100	23:10	23:10	3:55	4:25	0.1632	0.184	30	30	0.1736	evening	4:10	2	1	1	0	0	0	0	0	0
50	37W	40's	52	60	170	6	8	2	18	20.8	11.538	15.385	3.448	<18.5	6	4	80	86	23:30	23:30	20	6:30	7:00	6.5	7	7	7.5	92.9	93.3	23:50	23:50	3:20	3:35	0.1389	0.1493	15	15	0.1441	intermediate	3:27	1	0	2	1	2	1	1	1	0
51	37W	30's	60	71	160	8	11	3	23.4	27.7	13.333	18.333	4.412	18.5-25	1	0	82	102	23:00	23:00	10	8:00	8:00	9	9	9	9	100	100	23:10	23:10	4:25	4:25	0.184	0.184	0	0	0.184	evening	4:25	1	0	1	0	0	0	0	0	0
52	37W	30's	46	58	152	5.7	12	6.3	19.9	25.1	12.391	26.087	12.186	18.5-25	0	0	87	95	22:00	22:00	30	7:30	7:30	6	6	9.5	9.5	63.2	63.2	22:30	22:30	4:30	4:30	0.1875	0.1875	0	0	0.1875	evening	4:30	0	0	1	0	0	0	2	2	1
53	37W	20's	52	62	160	3.9	10	6.1	20.3	24.2	7.5	19.231	10.912	18.5-25	0	0	72	125	2:00	2:00	1	9:00	9:00	6	6	7	7	85.7	85.7	2:01	2:01	3:29	3:29	0.1455	0.1455	0	0	0.1455	intermediate	3:29	0	0	1	0	0	0	2	2	1
54	37W	20's	52	62	150	7	10	3	23.1	27.6	13.462	19.231	5.085	18.5-25	0	0	82	105	23:00	23:00	60	8:00	8:00	8	8	9	9	88.9	88.9	0:00	0:00	4:00	4:00	0.1667	0.1667	0	0	0.1667	evening	4:00	0	0	2	1	3	1	0	0	0
55	37W	30's	65	74	156	7	9	2	26.7	30.4	10.769	13.846	2.778	>=25	0	0	78	123	2:00	2:00	15	12:00	12:00	7	7	10	10	70	70	2:15	2:15	4:52	4:52	0.2031	0.2031	0	0	0.2031	evening	4:52	3	0	3	1	2	1	1	1	0
56	37W	20's	61	67.4	153	2	6.4	4.4	26.1	28.8	3.279	10.492	6.984	>=25	0	0	87	89	23:30	23:30	30	7:00	9:30	7	8.5	7.5	10	93.3	85	0:00	0:00	3:30	4:45	0.1458	0.1979	75	75	0.1719	evening	4:07	1	0	1	0	1	0	1	0	0
57	37W	40's	48	47	163	-1.1	-1	0.1	18.1	17.7	-2.292	-2.083	0.213	<18.5	4	3	75	105	23:00	23:00	10	6:20	7:30	6	8	7.3	8.5	81.8	94.1	23:10	23:10	3:35	4:10	0.1493	0.1736	35	35	0.1615	intermediate	3:52	1	0	2	1	0	0	2	0	1
58	37W	30's	48	56.9	157	4.8	8.9	4.1	19.5	23.1	10	18.542	7.765	18.5-25	0	0	82	121	23:00	23:00	90	6:30	6:30	3	3	7.5	7.5	40	40	0:30	0:30	3:00	3:00	0.125	0.125	0	0	0.125	morning	3:00	2	0	3	1	3	1	3	3	1
59	37W	20's	46	56	153	7	10	3	19.7	23.9	15.217	21.739	5.66	18.5-25	1	1	75	121	23:00	23:00	15	3:00	3:00	4	4	4	4	100	100	23:15	23:15	1:52	1:52	0.0781	0.0781	0	0	0.0781	morning	1:52	0	0	3	1	1	0	3	3	1
60	37W	20's	63	69	167	3.6	6	2.4	22.6	24.7	5.714	9.524	3.604	18.5-25	0	0	70	90	1:00	1:00	45	9:00	9:00	7	7	8	8	87.5	87.5	1:45	1:45	3:37	3:37	0.151	0.151	0	0	0.151	intermediate	3:37	2	0	2	1	2	1	1	1	0
61	37W	30's	47	58	161	6.9	11	4.1	18.1	22.4	14.681	23.404	7.607	<18.5	4	1	71	113	1:00	0:00	30	6:30	7:00	5	7	5.5	7	90.9	100	1:30	0:30	2:30	3:15	0.1042	0.1354	45	45	0.1198	morning	2:52	1	0	1	0	2	1	3	1	1
62	37W	20's	38.5	49	150	7.6	10.5	2.9	17.1	21.8	19.74	27.273	6.291	<18.5	3	1	92	141	22:30	23:00	30	7:00	8:00	8.5	9	8.5	9	100	100	23:00	23:30	4:00	4:15	0.1667	0.1771	15	15	0.1719	evening	4:07	1	0	2	1	1	0	0	0	0
63	37W	30's	52	66	155	10	14	4	21.6	27.5	19.231	26.923	6.452	18.5-25	2	2	80	119	22:00	22:00	10	6:00	6:00	8	8	8	8	100	100	22:10	22:10	3:55	3:55	0.1632	0.1632	0	0	0.1632	evening	3:55	1	0	2	1	0	0	0	0	0
64	37W	30's	58	69	164	5	11	6	21.6	25.7	8.621	18.966	9.524	18.5-25	0	0	77	115	23:30	2:00	45	6:00	8:00	4	4	6.5	6	61.5	66.7	0:15	2:45	2:52	2:37	0.1198	0.1094	-15	15	0.1146	morning	2:45	0	0	3	1	3	1	3	3	1
65	37W	30's	50	58	151	4	8	4	21.9	25.4	8	16	7.407	18.5-25	2	2	72	48	0:00	0:00	30	6:30	6:30	8	8	6.5	6.5	123.1	123.1	0:30	0:30	3:00	3:00	0.125	0.125	0	0	0.125	morning	3:00	2	0	2	1	2	1	0	0	0
66	37W	30's	58	70	156	7	12	5	23.8	28.8	12.069	20.69	7.692	18.5-25	3	2	75	83	23:00	0:00	30	6:15	7:00	7	7	7.2	7	96.6	100	23:30	0:30	3:22	3:15	0.1406	0.1354	-7	7	0.138	morning	3:18	0	0	2	1	2	1	1	1	0
67	37W	30's	50	54.5	157	3	4.5	1.5	20.3	22.1	6	9	2.83	18.5-25	3	3	64	144	23:00	23:00	30	7:00	7:00	8	8	8	8	100	100	23:30	23:30	3:45	3:45	0.1562	0.1562	0	0	0.1562	intermediate	3:45	1	0	1	0	0	0	0	0	0
68	37W	20's	52	62	162	6.8	10	3.2	19.8	23.6	13.077	19.231	5.442	18.5-25	1	1	82	98	22:00	23:00	30	6:00	7:30	8	8.5	8	8.5	100	100	22:30	23:30	3:45	4:00	0.1563	0.1667	15	15	0.1615	intermediate	3:52	1	0	1	0	2	1	0	0	0
69	37W	20's	48.5	57	156	5.5	8.5	3	19.9	23.4	11.34	17.526	5.556	18.5-25	0	0	86	95	23:30	23:00	50	7:00	8:00	9	10	7.5	9	120	111.1	0:20	23:50	3:20	4:05	0.1389	0.1701	45	45	0.1545	intermediate	3:42	1	0	2	1	3	1	0	0	0
70	37W	30's	53	62	156	3.4	9	5.6	21.8	25.5	6.415	16.981	9.929	18.5-25	1	1	119	126	23:00	23:00	30	7:00	8:00	5	6	8	9	62.5	66.7	23:30	23:30	3:45	4:15	0.1562	0.1771	30	30	0.1667	evening	4:00	2	0	2	1	2	1	3	2	1
71	37W	30's	48	59	145	4.5	11	6.5	22.8	28.1	9.375	22.917	12.381	18.5-25	2	1	81	109	0:00	23:30	50	6:20	6:20	6	6	6.3	6.8	94.7	87.8	0:50	0:20	2:45	3:00	0.1146	0.125	15	15	0.1198	morning	2:52	3	0	2	1	3	1	2	2	1
72	37W	30's	53	61	160	2	8	6	20.7	23.8	3.774	15.094	10.909	18.5-25	4	3	85	86	23:30	0:00	10	5:00	6:30	5.5	6.5	5.5	6.5	100	100	23:40	0:10	2:40	3:10	0.1111	0.1319	30	30	0.1215	morning	2:55	0	0	1	0	0	0	2	1	1
73	37W	10's	54	65	156	61	65	4	22.2	26.7	12.96	20.37	6.557	18.5-25	0	0	77	115	23:00	23:00	60	6:00	6:00	7	7	7	7	100	100	0:00	0:00	3:00	3:00	0.125	0.125	0	0	0.125	morning	3:00	0	0	1	0	3	1	1	1	0
74	37W	30's	56.5	69	160	7.5	12.5	5	22.1	27	13.274	22.124	7.813	18.5-25	1	1	82	113	21:00	21:00	480	7:00	7:00	2	2	10	10	20	20	5:00	5:00	1:00	1:00	0.0417	0.0417	0	0	0.0417	morning	1:00	0	0	3	1	3	1	3	3	1
75	37W	30's	47	58	159	54.5	58	3.5	18.6	22.9	15.96	23.4	6.422	18.5-25	0	0	79	136	23:00	23:00	30	5:00	10:00	5	8	6	11	83.3	72.7	23:30	23:30	2:45	5:15	0.1146	0.2187	150	150	0.1667	evening	4:00	0	0	2	1	2	1	3	0	1
76	37W	40's	54	64	161	60.6	64	3.4	20.8	24.7	12.22	18.52	5.611	18.5-25	2	1	73	72	1:30	1:30	120	10:00	9:00	6	6	8.5	7.5	70.6	80	3:30	3:30	3:15	2:45	0.1354	0.1146	-30	30	0.125	morning	3:00	1	0	3	1	3	1	2	2	1
77	37W	20's	52	62.4	163	6	10.4	4.4	19.6	23.5	11.538	20	7.586	18.5-25	0	0	84	115	1:00	1:00	90	11:00	11:00	7	7	10	10	70	70	2:30	2:30	4:15	4:15	0.1771	0.1771	0	0	0.1771	evening	4:15	1	0	2	1	3	1	1	1	0
78	37W	30's	43	51	146	48.5	51	2.5	20.2	23.9	12.79	18.6	5.155	18.5-25	1	0	93	99	1:00	0:00	20	7:30	9:00	6	9	6.5	9	92.3	100	1:20	0:20	3:05	4:20	0.1285	0.1806	75	75	0.1545	intermediate	3:42	2	0	2	1	0	0	2	0	1
79	37W	20's	54	61	158	54.5	61	6.5	21.6	24.4	0.93	12.96	11.927	18.5-25	1	0	79	132	23:30	0:30	60	7:30	7:00	6	6	8	6.5	75	92.3	0:30	1:30	3:30	2:45	0.1458	0.1146	-45	45	0.1302	morning	3:07	1	0	2	1	3	1	2	2	1
80	37W	30's	54	64.9	163	62	64.9	2.9	20.3	24.4	14.81	20.19	4.677	18.5-25	2	2	66	70	21:30	21:30	120	8:00	9:00	8	9	10.5	11.5	76.2	78.3	23:30	23:30	4:15	4:45	0.1771	0.1979	30	30	0.1875	evening	4:30	0	0	3	1	3	1	0	0	0
81	37W	40's	48	54.6	160	50	54.6	4.6	18.8	21.3	4.17	13.75	9.2	18.5-25	1	1	78	99	23:00	23:00	18	7:00	7:00	8	8	8	8	100	100	23:18	23:18	3:51	3:51	0.1604	0.1604	0	0	0.1604	intermediate	3:51	1	0	2	1	0	0	0	0	0
82	37W	20's	56	65	157	61	65	4	22.7	26.4	8.93	16.07	6.557	18.5-25	0	0	60	NA	23:00	23:00	10	6:00	6:00	9	9	7	7	128.6	128.6	23:10	23:10	3:25	3:25	0.1424	0.1424	0	0	0.1424	morning	3:25	1	0	1	0	1	0	0	0	0
83	37W	30's	54	60.6	160	56.9	60.6	3.7	21.1	23.7	5.37	12.22	6.503	18.5-25	2	2	74	122	22:00	22:00	15	6:00	7:00	8	9	8	9	100	100	22:15	22:15	3:52	4:22	0.1615	0.1823	30	30	0.1719	evening	4:07	0	0	1	0	0	0	0	0	0
84	37W	20's	54	63	156	59	63	4	22.2	25.9	9.26	16.67	6.78	18.5-25	2	2	74	146	0:00	0:00	30	7:00	7:00	7	7	7	7	100	100	0:30	0:30	3:15	3:15	0.1354	0.1354	0	0	0.1354	morning	3:15	0	0	2	1	1	0	1	1	0
85	37W	30's	48	60.5	161	57.8	60.5	2.7	18.5	23.3	20.42	26.04	4.671	18.5-25	0	0	82	91	0:00	23:30	10	7:00	7:00	7	7	7	7.5	100	93.3	0:10	23:40	3:25	3:40	0.1424	0.1528	15	15	0.1476	intermediate	3:32	1	0	1	0	0	0	1	1	0
86	37W	30's	44	51	160	47	51	4	17.2	19.9	6.82	15.91	8.511	<18.5	0	0	67	118	2:00	2:00	30	7:00	7:00	4	4	5	5	80	80	2:30	2:30	2:15	2:15	0.0937	0.0937	0	0	0.0937	morning	2:15	1	0	2	1	2	1	3	3	1
87	37W	30's	54.5	62	160	60	62	2	21.3	24.2	10.09	13.76	3.333	18.5-25	3	2	94	95	0:00	0:00	15	8:30	8:30	8	8	8.5	8.5	94.1	94.1	0:15	0:15	4:07	4:07	0.1719	0.1719	0	0	0.1719	evening	4:07	0	0	2	1	1	0	0	0	0
88	37W	30's	73	74.6	156	70.2	74.6	4.4	30	30.7	-3.84	2.19	6.268	>=25	2	1	81	120	21:00	21:00	40	7:00	7:00	7.5	7.5	10	10	75	75	21:40	21:40	4:40	4:40	0.1944	0.1944	0	0	0.1944	evening	4:40	3	2	2	1	2	1	0	0	0
[truncated: 47 more columns]
